# Supplementary material for: Latent Genetic Effects of Past Selection on Blood Feeding: History Matters
Source: Insects. 2022 Oct 16;13(10):939. doi: 10.3390/insects13100939 (PMC9604244; doi:10.3390/insects13100939)
Supplement: Supplementary file 1 [file insects-13-00939-s001.zip]

Archive with 1 entries (1 files):
- insects-1950339-supplementary.xlsx
