# Supplementary material for: Latent Genetic Effects of Past Selection on Blood Feeding: History Matters
Source: Insects. 2022 Oct 16;13(10):939. doi: 10.3390/insects13100939 (PMC9604244; doi:10.3390/insects13100939)
Supplement: Supplementary file 1 [file insects-13-00939-s001.zip › insects-1950339-supplementary.xlsx]

## Sheet: Tab;e S1
Table S1. Geographic variation in propensity to bite (Fig. 1).
Figure	Population1	Fig. 1 Label2	°N Lat	°W Lon	m Elev	Number of Females	Number of Biters	% Females Biting	2SE
1	KC2	ME	46.2	68.3	365	264	0	0	─
1	NP	MD	36.3	76.5	20	456	0	0	─
1	DB	NC4	35	83	900	187	0	0	─
1	SF	NC3	35.1	82.7	890	282	0	0	─
1	WI	FL1	30.1	85	10	285	53	18.5965	10.6233
1	LI	AL2	30.5	87.5	15	367	128	34.8774	12.3777
1	BC	FL2	30.7	86.7	10	482	53	10.9959	4.0609
1	CI	AL1	31.2	88.3	152	404	67	16.5842	6.84842
1	GS	NC1	34.2	78.3	20	407	19	4.6683	2.18692
1	SH	NC2	35	79.9	110	416	22	5.28846	2.40807
1Boldface indicates populations in the northern clade of W. smithii [12].
2Population acronyms refer to populations in previous publications from this lab.

## Sheet: Table S2
Table S2. Biting history Figures 4-5.
Figure		4	4	4	4	4	4	4	4	4	4	4,5	4,5	5	5	5	5	5	5
Gneration of Selection		0	0	7	9	9	11	14	27	27	Ae	30	30	31	31	32	32	33	33
Line
Number Eclosing females		285		1070	580	509	416	356	313	290	76	506	466	427	441	322	292	283	269
Number biting		59		460	282	132	222	298	52	57	62	118	108	145	115	130	89	137	56
% Biting		20.7018		42.9907	48.6207	25.9332	53.3654	83.7079	16.6134	19.6552	81.5789	23.3202	23.176	33.9578	26.0771	40.3727	30.4795	48.4099	20.8178
2 Standard Errors		4.80002		3.0269	4.15069	3.88518	12	3.91451	4.20761	4.66711	8.89343	3.75977	3.90935	4.58349	4.18148	5.4685	5.38764	5.94138	4.95091
	Generations 0-14			Selected, rat host					unsected control, rat host
	Generations 27-33			Selected, pledget host					unsected control, pledget host						Aedes, pledget host

## Sheet: Table S3
	Source of Variation	DF	Sum of Squares	Mean Square	F	P	%TSS
	Generation	1	147.46	147.46	10.51	0.032	23.624
	Line	1	250.88	250.88	17.89	0.013	40.194
	GxL	1	169.74	169.74	12.1	0.025	27.195
	Error	4	56.1	14.03
	Total	7	624.18
